# Supplementary material for: Personalized Management of Malignant and Non-Malignant Ectopic Mediastinal Thyroid: A Proposed 10-Item Algorithm Approach
Source: Cancers (Basel). 2024 May 14;16(10):1868. doi: 10.3390/cancers16101868 (PMC11120123; doi:10.3390/cancers16101868)
Supplement: Supplementary file 1 [file cancers-16-01868-s001.zip]

Archive with 1 entries (1 files):
- cancers-2975667-supplementary.pdf
